# Supplementary material for: Investment case for small and sick newborn care in Tanzania: systematic analyses
Source: BMC Pediatr. 2023 Dec 14;23(Suppl 2):632. doi: 10.1186/s12887-023-04414-2 (PMC10722687; doi:10.1186/s12887-023-04414-2)
Supplement: Supplementary file 3 — Additional file 3. List of items of health system inputs. List of items of health system inputs; ward furniture& fixtures, neonatal devices, medical supplies and device consumables, neonatal medicines and data and quality improvement systems. [file 12887_2023_4414_MOESM3_ESM.xlsx]

## Sheet: Set cost data input
1. Infrastructure
	Cost of new floor plans infrastructure	District hospital (DH)	Regional Referral Hospital (RRH)		Data source	Costing assumptions:
					Ministry of Health Tanzania. Proposed Neonatal Unit Plan for District and Regional Referral Hospitals [Internet]. 2022 [cited: 2023 Jan 10]. Available from: https://www.moh.go.tz/.	* Costs estimated following the two possible scale-up scenarios: Scenario A and scenario B
	TZS	834497652	3.62984e+09			* Cost of rennovation estimated at 20% cost of new building
	US$	357925	1.55687e+06
	Number of health facilities	146	25
	Unit capacity (No. of beds/cots)	40	80
2. Ward furniture & fixtures
		DH	RRH
		Quantity (40-bed unit with 5 rooms)	Quantity (80-bed unit with 6 rooms)	Unit cost (US$)	Data source	Costing assumptions:
						* Costs estimated following the two possible scale-up scenarios: Scenario A and scenario B
	Room thermometer	5	6	400	Tarus A, Msemo G, Kamuyu R, Shamba D, Kirby B, Palamountain K, et al. Planning and costing for furniture and devices for small and sick newborn: Systematic development of a tool. BMC Pediatrics. 2023.	* Calculation per level of care estimated using the ABC Device plannning and costing tool:
	Wall clock with seconds' hand	5	6	25.7346
	Mother KMC beds	10	20	772.038
	Chairs-KMC	5	10	161
	Beds for rooming-in	10	20	772.038
	Baby cots	10	20	193.01
	Bedside lamp for procedure	5	6	11.7521
	Emergency trolley	5	6	1586.62
	Medicine trolley	5	6	557.583
	Ordinary trolley	5	6	137.251
	Refrigerator with freezer compartment	2	3	2144.55
	Medicine cabinets	1	2	600.474
	Water distiller 5L/Hr	1	1	814.93
	Oxygen cylinder (back up with humidifier and flow splitter)	2	4	686.256
	Oxygen cylinder (small for transport)	2	4	335.837
	Tape measure, vinyl-coated	5	6	0.549005
	Voltage stablizer and UPS	4	5	800
3. Neonatal devices
		DH	RRH
	Newborn devices	Quantity (10-bed HDU unit)	Quantity 10-bed HDU unit+ 10 partially NICU)	Unit cost (US$)	Data source	Costing assumptions:
	Themometer, clinical, digital, 32-43c	5	6	4.2891	Tarus A, Msemo G, Kamuyu R, Shamba D, Kirby B, Palamountain K, et al. Planning and costing for furniture and devices for small and sick newborn: Systematic development of a tool. BMC Pediatrics. 2023.	* Costs estimated following the two possible scale-up scenarios: Scenario A and scenario B
	Stethoscope,neonatal	5	6	21.2225
	Scale, baby, electronic, 10 kg<5g>	5	6	162.986
	Ventilation bag and mask size 0 and 1	2	4	21.4455
	Infant radiant warmer	2	3	864.425
	Glucometer	5	6	42.891
	Pulse oximeter, bedside, neonatal	6	7	141.173
	Phototheraphy unit, single head, high intensity	2	3	533.333
	Pump suction (electrical)	2	3	514.692
	Infusion pump	5	10	1045.88
	Syringe pump	2	3	1072.28
	CPAP system with air oxygen blender	5	6	1332.62
	Bilirubinometer, total bilirubin, capilary based	1	2	2144.55
	Oxygen concentrator with accessories	5	6	1930.1
	Oxygen flow splitter	5	6	300.237
	Haemometer	1	2	407.465
	Continous Patient monitor for respiratory + cardiac care	1	2	6196.9
	Neonatalie	1	1	85.7821
	Incubator		2	7414.66
	Ventilator (for neonates)		3	17556.4
	Laryngoscope set, newborn & 20 tubes		3	77.2038
	Apnea monitor		3	1286.73
	Exchange transfusion kit		2	214.455
	Retinotheraphy of prematurity screening device		1	343.128
	Ultrasound for cranial & cardiac scans		1	7182.82
	Total parenteral nutrition provision		1	214.455
	X-ray machine		1	122239
	ECG unit, 3 channel, portable set		1	4218.25
	Blood gas analyzer		1	6196.9
	Nebulizer machine		1	64.3365
	Examination Screen (X-ray box)		1	214.455
	Neonatal transport system		1	1072.28

## Sheet: Set up cost estimates
				Infrastructure			Furniture			Newborn medical devices
	Description		Unit cost	Scenario 1	Scenario 2	Unit cost	Scenario 1	Scenario 2	Unit cost	Scenario 1	Scenario 2
		Scenarios		1	0.5		1	0.5		1	0.5
		Currency Exchange rate	2331.49
		Costs allocated to rennovation	0.2
	District hospital (DH)
		Number of health facilties	146
	Costed floor plans	TZS	834497652			9.9606e+07			9.30153e+07
		US $	357925			42722			39895.2
	Estimated scale up cost	New		5.2257e+07	2.61285e+07		6.23742e+06	3.11871e+06		5.8247e+06	2.91235e+06
		Renovation			5.2257e+06
	Sub-total cost (A)	US $		5.2257e+07	3.13542e+07		6.23742e+06	3.11871e+06		5.8247e+06	2.91235e+06
	Regional Referral Hospital (RRH)
		Number of health facilties	25
	Costed floor plans	TZS	3.62984e+09			1.61355e+08
		US $	1.55687e+06			69206.6			6.40232e+08
									274602
	Estimated scale up cost	New		3.89219e+07	1.94609e+07		1.73017e+06	865083		6.86505e+06	3.43252e+06
		Rennovation			3.89219e+06
	Sub-total cost (B)	US $		3.89219e+07	2.33531e+07		1.73017e+06	865083		6.86505e+06	3.43252e+06
	Total costs (A+B)	US $		9.11789e+07	5.47073e+07		7.96758e+06	3.98379e+06		1.26897e+07	6.34487e+06
	Summary costs (US$)	Scale up scenario 1	Scale up scenario 2
	Total set up cost	1.11836e+08	6.5036e+07
	Costs 'millions '	111.836	65.036
	Total cost_ district level 'millions '	64.3191	37.3853
	Total cost_RRH level 'millions '	47.5171	27.6507
	Maintenance cost_Total	0.03
	Infrastructure	2.73537e+06	1.64122e+06
	Furniture	239027	119514
	Neonatal devices	380692	190346
	Total maintenance cost 'millions'	3.35509	1.95108
	Depreciation cost_Total
	Infrastructure	4.55894e+06	2.73537e+06
	Furniture	1.59352e+06	796758
	Neonatal devices	2.53795e+06	1.26897e+06
	Total depreciation cost 'millions'	8.69041	4.8011

## Sheet: NBU devices and consumables
Medical supplies anf device consumables
Neonatal medical Supplies and Device consumables	Unit of analysis assumption	Unit of measure/packaging	Unit price (US$)	Estimated Quantity per year (RRH)	Estimated Quantity per year (DH)	Assumptions	Data source
Laundry and linen
Bed sheets cotton	8 per cot and bed	PC	5.01	63360.7	480		IPC guideline for healthcare services Tanzania (2018)
Baby nappies/diapers (disposable)	Per admissions, 5 per baby per day for 5 days	Pack	10	852.273	426.136	At least 5 diapers per baby per day, and 5 days as standard length of stay
Mosquitos nets - KMC beds & rooming in beds	2 per bed	PC	5	80	40
KMC Wrappers- locally made	2 per baby with < 2000g	PC	1	1133.9	1146.62	low birth babies (10% of live births)
Clean blankets, towels, or linen (for drying baby)	4 per cot/bed	PC	30	240	120
Laboratory Equipment and Supplies
Blood collection tubes (appropriate small size) e.g. vacuum tubes serum and EDTA 3ml and/or 6ml	per admission +20% repeat test	6ml box	5.87417	36	18	A 20% provision to redo blood collection
Blood giving set	5% of babies with <2000g, 2% incompatible blood exchange transfusion	100TU	0.95	11.906	5.953	Extreme prematures,babies with incompatible blood exchange transfusion,and those who have experienced accidental bleeding
Blood collection vacuum tube needles 22G	per admission +20% repeat test	Per box	1.1	36	18
Blood Lancets(plastic)	per admission +35% repeat test	Per box	0.0475162	4050	2025	all admissions have to go through glucose test, and a repeat of Hb and drop of blood test to an estimate of 35%
Capillary sample tubes (glass collection tubes)	per admission +35% repeat test	PC (100)	20	40.5	20.25
Blood culture bottles	Sepsis	PC	4.5	2637.22	1318.61	Two set of blood culture should be obtained , aerobic and anaerobic
Device medical supplies and consumables including spare parts
Oxygen tubing	per device	PC (7.6mtr)	2.38	14	7	Devices considered: oxygen cylinders (backup), oxygen cylinders (small for transport), and oxygen concetrator. spare parts included
Neonatal sized pulse oximetry probes/sensors (reusable, match pulse oximeter)*	per device	PC	162.93	7	3.5
Neonatal sized pulse oximetry probes/sensors (consumable, match pulse oximeter)	per admission	PC	2.32	3000	1500	Pulse reading done on admission for all babies
Recharger for batteries	per device(weighing scale+ thermometer), twice a year	PC	0.7	6	3	weighing scale+ thermometer
Sample collection tubes (pus, cerebrospinal fluid)	Per neonatal sepsis cases diagnosis	100TU	7.65	619.714	309.857
Sterile (low flow) lancet for heel pricks	per admission +35% repeat test		9	81	40.5
Suction catheters (size 5)	15% of babies<2000g, birth asphyxia (1% admission), per device	PC (100)	4.5	3.45129	1.72564	Severe birth asphyxia, low birth weight(10% live birth, 2% need suction including those with severe infection ) and accidental-aspiration)
Suction catheters (size 6)	15% of babies<2000g, birth asphyxia (1% admission), per device	PC (100)	4.5	3.45129	1.72564
Suction catheters (size 8)	15% of babies<2000g, birth asphyxia (1% admission), per device	PC (100)	4.5	3.45129	1.72564
Suction catheters (size 10)	15% of babies<2000g, birth asphyxia (1% admission), per device	PC (100)	4.5	3.45129	1.72564
Radiant warmer probes	Per device + 2 spare parts	PC	75	5	2.5
Neonatal IV tubing/infusion set with burette single use	per device + 2 spare parts	PC	0.81	12	6	Infusion pump device
Burette 100-150 ml	15% of admission (central vein)	PC	1.6	450	225	Based on condition: central vein (0.5%),
IV infusion stands without castors	2 per room	PC	8.4	12	6	District- 5 room, RRH 6-rooom
IV infusion stands on castors	per cot	PC	36.4709	20	10
Nasal prongs (1 mm)	low birth weight, severe infection, birth asphyxia	PC	1.56026	1216.67	608.333	per baby with low birth weight, severe infection(antibiotics treatment), and birth asphyxia
Nasal prongs (2 mm)	low birth weight, severe infection, birth asphyxia	PC	1.56026	1216.67	608.333	Per device - oxygen concentrator & cylinders single use
Filters (spare, each type needed for concentrator)	per device +10 spare parts	PC	19.43	24	12
Oxygen humidifiers	per device +2 spare parts	PC	8.64	16	8
Oxygen concentrator flow meters	per oxygen concentrator	PC	9.94	6	3
Oxygen concentrator molecular sieve	per oxygen concentrator	PC	475.16	6	3
Oxygen concentrator equalization tube	per oxygen concentrator	PC	12.95	6	3
Oxygen concentrator compressor assembly & kit	per oxygen concentrator	PC	164.25	6	3
Oxygen nasal cannula	per device +5 spare parts	PC	2.6	19	9.5
Phototherapy LED bulbs*	per device +2 spare parts	PC	55.94	5	2.5
Eye patches/eye shields	per number of confirmed jaundice cases,	PC (100)	4.14	384.238	192.119
Glucometer test strips	per admission+ Neonatal sepsis + 1% admission(diabetic mothers)	per box	17.36	72.9943	36.4971	severe infection, sepsis, diabetic mothers,
Test strips for bilirubinometer	per number of jaundice diagnosis, +10% more per admission	PC (50-pack)	246.22	8.45324	4.22662	Diagnosis of jaundice- all-inclusive of clinical and tests.
CPAP nasal cannula	per device,+ 2 spare parts		1.5	8	4
CPAP prongs	per device,+ 5 spare part	6-pack	55.94	11	5.5
CPAP tubing set	per device + 2 spare parts		70.19	8	4
CPAP tube holders	per device + 1 spare parts	6-pack	20	7	3.5
CPAP pump filter	per CPAP device	PC	15.12	2	1
CPAP bottle strap holder	per CPAP device	PC	12.96	2	1
Nasogastric (NG) tubes size 3.5 with caps	15% of babies<2000g, + 1% admission	PC	0.9	115.043	57.5214
Nasogastric (NG) tubes size 4 with caps	15% of babies<2000g, + 1% admission	PC	0.9	115	57.5
Nasogastric (NG) tubes size 5 with caps	15% of babies<2000g, + 1% admission	PC	0.9	115	57.5
Nasogastric (NG) tubes size 6 with caps	15% of babies<2000g, + 1% admission	PC	0.9	115.043	57.5214
Nasogastric (NG) tubes size 8 with caps	15% of babies<2000g, + 1% admission	PC	0.9	115.043	57.5214
Nasogastric (NG) tubes size 10 with caps	15% of babies<2000g, + 1% admission	PC	0.9	115.043	57.5214
Others
Identification bands	per admission	50 per box	3.84	60	30
Feeding cups	per admission +5% replacement	PC	0.84	3150	1575
Newborn hats/caps (including preterm sizes)	2 per admission + 5% extra	PC	0.31	6150	3075
Breast pumps (battery powered)*	2 per facility	PC	15	2	1
Collection containers (for expressed breastmilk)	per admissions	Pack-30	3	1500	750	Express breast milk thrice a day, use one storage bags for 5 days length of stay.
Adhesive tape	per admissions	per 10 m	0.55	300	150	1 meter per child
Stockinette roll for hats	3 per admission + 5% extra	per 10 m	1	315	157.5
List of items procured by the health-facility
Consumables to be purchased by the health facility	Unit of analysis	Unit of measure/packaging
Disinfectants appropriate for neonates						Not costed- acqusition through the health facility is ongoing through the current health system structure
liquid soap
Dextrose saline; in units of 100 ml, 250 ml and 500 ml)
Plaster (transparent and hypoallergic)
Suture set
Stopcocks 2 or 3 way
Litmus paper/testing strips (or equivalent)
Breastmilk substitute
Padded boards and/or splints for neonates
Flashlight/torch/ otoscope
Gauze (any)
Sterile gauze
Umbilical catheters (arterial and venous) and suture material, sterile cord
IV cannula (22G or 24G or 26G)
Kidney bowls (polypropylene or stainless steel)
Lumbar puncture needles (or 23G needles)
Gloves Examination latex non-sterile disposable medium
Sterile surgical blades
Swabs and/or cotton wool balls
Umbilical cord clamp (cord ties/sterile thread or sterile ligatures or clamp of Barr)
Urinary catheter sizes 3 or 4 or 5
Urine bags (pediatric)
Urine dipsticks (e.g. Multistix)
Plastic bags/cling film
Sterile needles (19-26 gauge) or butterfly set (23-25 gauge)
Sterile syringes (size 1)
Sterile syringes (size 2)
Sterile syringes (size 5)
Sterile syringes (size 10)
Feeding syringes (any)
Mackintosh
Additional for Level 3	Unit of analysis	Unit of measure/packaging
Endotracheal tubes size 2						Not costed; partly procured through the health facility and inadequate data to inform quantification.
Endotracheal tubes size 2.5
Endotracheal tubes size 3
Endotracheal tubes size 3.5
Endotracheal tubes (any size)
Ultrasound scanner (portable) with appropriate probes (may be shared with other units)*
X-ray viewer (negatoscope) (may be shared with other units)*
Laryngoscope light bulb (spare)
Laryngoscope
Chest drain set
Indirect ophthalmoscope (with small pupil adjustments)*
Condensing lenses 20D for indirect ophthalmoscope			Unit price (Tsh)	Quantity per cot per year (RRH)
Condensing lenses 28D for indirect ophthalmoscope
Neonatal lid speculums (Alfonso)
Scleral depressors (Schoket/wire vectis)
Solution for corneal wetting (e.g. Ringer's lactate)
Laser (may be shared with other units)*
Portable diode/green laser with indirect delivery system (may be shared with other units)*
Laser goggles
Spacer and mask for inhaler
CT scanner (may be shared with other units)*
Exchange transfusion sets (may be shared with any unit)

## Sheet: Data systems
	Data systems (Routine data and QI system)
	Items	Description	Quantity	Unit cost (US$)	Scenario 1		Scenario 2		Assumptions
	Desktop	Complete desktop set up including monitor, CPU, keyboard & mouse	1	254.773					Data clerk costs included as part of human resource costs, wired network, and back-up power system for information system- wider health system costs
	Printer		1	297.235					Registers, and forms needs is huge, newborn-specific support printer to compliment health facility system. Printing paper will at the cost of the health facility
	Tablets		1	118.808					Point of care data entry- used by clinicians, nurses
	TV screen	Smart TV screen 55'	1	509.545					Continous review of dashbaord, virtual training and mentorship for all the newborn staff including BMETs.
	Training				District hospital	Regional Referral Hospital	District hospital	Regional Referral Hospital
	Starter training (routine data, quality improvement)	Days (off-site centralised training)			4	4	3	3	Off-site centralised training, @ Tsh 80,000 for transport reimbursment, and Tsh 100,000 per deim for meals and accomodation. Centralized training facilitated by the MoH (employees on government payroll) 1-3. The number of participants (data clerks,
		Number of trainees			1	2	0	0	number of participants; data cerks(2), facilitators (2)
		Number of facilitators			2	2	1	1
		Transport reimbursement (to and fro)	2	34.3128	205.877	274.503	68.6256	68.6256	Transport reimburesment two-way
		Per diem per day (accomodation)		42.891	514.692	686.256	128.673	128.673
		Conference package- meals & drinks per day		17.1564	205.877	274.503	51.4692	51.4692
		Venue costs per day		42.891	171.564	171.564	128.673	128.673
									Facilitated by the MoH at either national or sub-national level. Refreshment of the participants, and priniting of the dashboard reports will be catered by the health facility
	Refesher training (routine data + quality improvement)	Days (onsite training)	1	34.3128	137.251				NEST360 programme cost (2021)
		Facilitator transport reimbursement		34.3128	137.251
	Onsite mentoring								Facilitiation of 1-3 personnel to support QI teams, and health facilities data teams e.g. through whatsapp (Wider health system cost)
	Data storage, server and data governance								Data storage within government routine data system e.g. DHIS-2).
	Virtual mentoring and follow up on action plans	Facilitation of mentoring team (Biomed, clinical, data) –System costs

## Sheet: Neonatal medicines
7. Neonatal medicines
Items	Unit of measure (strength)	Packaging	Daily dose (mg) per day per use case (2500g)	Total dose (mg) for length of admission	Proportion of babies receiving the drug based on the NEST 360 NID	Number of neonates based on admission (RRH)	Total quantity (vial/bottle)	Unit cost per package (USD $)	Total quantity per package per year (RRH)	Assumptions
Hypoglycemia and IV fluids										Estimated based on neonatal inpatient data across health facilities implementing NEST360 in Tanzania, assuming a standartd length of stay of 5 days
Dextrose/glucose 10%	BTL (500Ml)	24	100	500	1	3000	1500	10.6	62.5	Total doses estimated assuming 5 days as length of stay
Sodium chloride 0.9%	BTL (500Ml)	10	100	500	1	3000	1500	9.8	150
Ringer's lactate	BTL (500Ml)	20	100	500	1	3000	1500	27.03	75
Water for injection	10 ml	50	7.5	37.5	1	3000	11250	3.97	225
Infection treatment
Gentamicin (IV or IM)	40mg/1ml injection, 2ml ampoule	100	18.75	93.75	0.83	2490	2917.97	28.6	29.1797
Ampiclox (ampicillin)	Vial (250mg)	1	250	1250	0.73	2190	10950	0.469	10950	Ampicillin and cloxacillin are no longer available as single drug, replaced with ampiclox
Ceftriaxone (IV or IM)	Vial (250mg)	1	125	625	0.12	360	900	0.3538	900
Ciprofloxacin (oral suspension)	250mg/5 ml	1	75	375	0.08	240	360	0.641	360
Metronidazole	Vial 5mg/ml	10	56.25	281.25	0.07	210	11812.5	2.24	1181.25
Meropenem	Vial (1000mg)	10	100	500	0.05	150	75	101	7.5	Vitamin A is given to all babies
Amoxicillin (injection)	Vial (500mg)	10	225	1125	0.04	120	270	15.6	27
Cefotaxime (IV or IM)	Vial (1000mg)	50	250	1250	0.02	60	75	20	1.5
Vancomycin	Vial (500mg)	1	37.5	187.5	0.01	30	11.25	1.39	11.25
Piperacilin/Tazobactam	4000mg/500mg	1	675	3375	0.01	30	25.3125	3.49	25.3125
Cefixime	100mg/5ml suspension (Bottle 50ml)	1	20	100	0.01	30	3	0.98	3
Amikacin (injection)	Vial (50mg/ml)	1	37.5	37.5	0.01	30	11.25	0.41	11.25
Tetracycline 1% eye ointment	Tetracycline hydrochloride eye ointment 1% in a tube of 1500mg	10	100	500	0.01	30	10	3.83	1
Cefalexine	Vial (500mg)	1	187.5	937.5	0.0002	0.6	562.5	0.85	2
Cefuroxime	Vial (1500mg)	1	375	1875	0.0002	0.6	0.75	2.08	1
Benzathine benzylpenicillin (IM)	vial 1440g	50	125	125	0.0002	0.6	75	8.88	2
Benzylpenicillin (Penicillin G) (IV or IM)	vial 1440g	10	150	750	0.0002	0.6	0.3125	9.09	1
Ceftazidime	Vial (250mg)	1	93.75	468.75	0.0002	0.6	1.125	1.48	2
Clindamycin	Vial- 150mg/ml	10	33.75	168.75	0.0002	0.6	0.675	18.88	1
Flucloxacillin/cloxacillin (IV or IM)	Vial (500mg)	50	187.5	937.5	0.0002	0.6	1.125	13.8	1
Seizure Management
Paraldehyde (rectal)	Phenobarbital 30 mg tablet	1	3.75	18.75	0.0005	1.5	28.125	1.71	28.125
Phenytoin	vial(5ml),50mg/ml	10	37.5	187.5	0.0005	1.5	1.125	30.63	1
Analgesics
Paracetamol (rectal)	250mg	50	56.25	281.25	1	3000	3375	13	67.5
Emergency Drugs
Adrenaline/epinephrine (IV)	vial 1000mg/ml	10	0.025	0.125	0.1	300	37.5	13.32	3.75
Calcium gluconate 10% (injection)	100mg/ml, 10ml ampoules	100	7.5	37.5	0.1	300	112.5	28.3	1.125
Hydrocortisone (injection)	vial (100 mg)	100	2.5	12.5	0.1	300	37.5	84.19	1
Naloxone (IV)	Vial 0.4mg/ml	10	0.5	2.5	0.1	300	1875	19.21	187.5
Prevention of Hamemorrhagic disease
Vitamin K1 (Phytomenadione) (IV or IM)	10 mg/ml, 1ml ampoule	10	2.5	2.5	1	3000	7500	16.5	750
Cord care
Chlorhexidine digluconate 7.1% gel (delivering 4% chlorhexidine)/savlon	bottle 1000ml	1	1	5	1	3000	12	4.92	12	Available in selected health facilities, not used as part of delivery protocol. Sold at supermarkets under the brand SAVLON and is available in different sizes
Apnoea treatment										gels is assumed to be applied twice a day for 5 days
Aminophylline	25000mg/ml	100	12.5	62.5	0.1542	462.6	115.65	29.4	1.1565
Phenobarbital (IV or IM)	100mg/ml, 10ml ampoules	10	12.5	62.5	0.0548	164.4	102.75	26.68	10.275
Others
Surfacant	25mg/1 ml-single dose	1	30	150	0.08	240	144	2.6	144
Furosemide (IV)	40mg tablet	100	15	75	0.08	240	18000	0.81	180
Miconazole cream (or equivalent e.g. gentian violet)	30g tube	10	1.25	6.25	0.08	240	1500	3.32	150
Multivitamin	btl	1000	2.5	12.5	0.08	240	3000	13.42	3
Nystatin (oral solution)	100,000IU/g, 30ml bottle	50	5	25	0.08	240	6	62	1
